# Supplementary material for: Affective Ratings of Pictures Related to Interpersonal Situations
Source: Front Psychol. 2021 Feb 5;12:627849. doi: 10.3389/fpsyg.2021.627849 (PMC7892450; doi:10.3389/fpsyg.2021.627849)
Supplement: Supplementary file 1 [file Table_1.XLSX]

## Sheet: Normative data
	Theme	Valence_mean	Valence_SD	Valence_N	Arousal_mean	Arousal_SD	Arousal_N	Category
I1	Beach volley 1	6.36735	1.28811	196	4.62755	2.35754	196	Positive
I2	Beaten man 1	2.41538	1.59146	195	6.60513	2.02891	195	Negative
I3	Beaten man 2	2.31282	1.4177	195	6.16923	1.96019	195	Negative
I4	Beaten woman 1	2.41667	1.26712	192	6.16667	1.84571	192	Negative
I5	Biking 1	6.15544	1.2734	193	4.00518	2.23023	193	Positive
I6	Car accident 1	3.13846	1.33791	195	5.06667	1.93999	195	Negative
I7	Car accident 2	3.08333	1.27124	192	5.03125	2.11924	192	Negative
I8	Car accident 3	1.99482	1.20976	193	6.63212	1.96437	193	Negative
I9	Car accident 4	2.19487	1.22389	195	6.38974	2.11082	195	Negative
I10	Concert 1	6.89744	1.42863	195	5.57949	2.385	195	Positive
I11	Couple 1	6.97959	1.6578	196	5.4898	2.30605	196	Positive
I12	Couple 2	6.87629	1.51167	194	5.03093	2.28059	194	Positive
I13	Couple 3	6.70619	1.51033	194	4.94359	2.32687	195	Positive
I14	Couple 4	6.53886	1.46834	193	4.40415	2.22729	193	Positive
I15	Couple 5	6.75897	1.52246	195	4.96923	2.29726	195	Positive
I16	Couple 6	6.47423	1.49329	194	4.6701	2.27727	194	Positive
I17	Dancing	7.07143	1.35684	196	5.15306	2.39595	196	Positive
I18	Disney 1	6.86667	1.43687	195	5.17347	2.72886	196	Positive
I19	Drink 1	5.93814	1.17234	194	3.60104	2.08951	193	Positive
I20	Drink 2	6.27083	1.23627	192	3.81771	2.24497	192	Positive
I21	Fight 1	2.94301	1.27552	193	5.58031	2.01686	193	Negative
I22	Fight 2	3.74093	1.28096	193	4.76684	1.92639	193	Negative
I23	Fight 3	3.34872	1.42201	195	5.44103	1.91585	195	Negative
I24	Fight 4	3.65803	1.24044	193	5.09326	1.77705	193	Negative
I25	Fight 5	3.51596	1.25163	188	5.03191	1.75476	188	Negative
I26	Fight 6	3.3866	1.21733	194	5.17526	1.97398	194	Negative
I27	Friends 1	6.5102	1.23409	196	4.2602	2.12401	196	Positive
I28	Friends 2	6.64249	1.42947	193	4.39378	2.06921	193	Positive
I29	Girl 1	6.66495	1.28204	194	4.11917	2.19642	193	Positive
I30	Good morning 1	6.87047	1.35355	193	4.49223	2.47512	193	Positive
I31	Good morning 2	6.3057	1.1967	193	4.04663	2.10231	193	Positive
I32	Gun pointing 1	3.8299	1.40942	194	4.58763	2.12926	194	Negative
I33	Gun pointing 2	3.09231	1.41483	195	6.02051	2.16333	195	Negative
I34	Gun pointing 3	3.41026	1.34926	195	5.05128	2.07773	195	Negative
I35	Gun pointing 4	3.20103	1.4877	194	5.62371	1.93084	194	Negative
I36	Gun pointing 5	3.02618	1.36665	191	5.79581	2.01447	191	Negative
I37	Horse riding 1	5.99485	1.27347	194	3.86598	2.22156	194	Positive
I38	Hunting 1	1.93814	1.84539	194	7.23196	2.09188	194	Negative
I39	Knife 1	3.72959	1.51686	196	5.21939	2.16921	196	Negative
I40	Knife 2	2.88718	1.50175	195	6.01538	2.0038	195	Negative
I41	Knife 3	2.93299	1.25531	194	5.96392	1.87256	194	Negative
I42	Knife 4	3.27749	1.24877	191	5.16316	1.91062	190	Negative
I43	Man hurt 1	3.18653	1.61259	193	5.6114	1.9815	193	Negative
I44	Meditating 1	6.4359	1.31594	195	3.79487	2.24044	195	Positive
I45	Molestation 1	2.21939	1.30397	196	6.75	1.95953	196	Negative
I46	Molestation 10	2.0567	1.23502	194	7.06701	1.81263	194	Negative
I47	Molestation 11	3.10417	1.15753	192	5.19895	1.8644	191	Negative
I48	Molestation 12	2.61538	1.21025	195	5.90256	1.94929	195	Negative
I49	Molestation 2	2.63776	1.28757	196	6.33163	2.02224	196	Negative
I50	Molestation 3	3.12245	1.37573	196	5.66837	1.98384	196	Negative
I51	Molestation 4	2.44845	1.22577	194	6.25773	2.08264	194	Negative
I52	Molestation 5	2.57949	1.23003	195	5.95897	1.90181	195	Negative
I53	Molestation 6	2.38776	1.44387	196	6.41837	1.95814	196	Negative
I54	Molestation 7	2.31959	1.34701	194	6.65464	1.98682	194	Negative
I55	Molestation 8	2.60825	1.23889	194	6.06186	1.90616	194	Negative
I56	Molestation 9	2.38776	1.38588	196	6.26531	1.78628	196	Negative
I57	Movie 1	6.22051	1.12497	195	3.90256	1.99632	195	Positive
I58	Picture taking	5.85714	1.20256	196	3.32653	2.02181	196	Positive
I59	Reading 1	6.56633	1.44318	196	3.9898	2.35337	196	Positive
I60	Robbery 1	3.12755	1.30445	196	5.73333	1.99243	195	Negative
I61	Robbery 2	2.39487	1.24891	195	6.13846	2.0824	195	Negative
I62	Robbery 3	2.52041	1.25047	196	6.36224	1.94973	196	Negative
I63	Robbery 4	2.63265	1.2016	196	6.2449	1.85948	196	Negative
I64	Robbery 5	3.07179	1.35273	195	5.73196	1.92887	194	Negative
I65	Serene man 1	6.39691	1.2845	194	4.1134	2.2597	194	Positive
I66	Serene woman 1	6.92347	1.27672	196	4.36735	2.36378	196	Negative
I67	Serene woman 2	6.80102	1.23877	196	4.59694	2.4318	196	Positive
I68	Sexual molestation 1	1.91237	1.11864	194	7.26943	1.84841	193	Negative
I69	Sexual molestation 2	1.9641	1.30966	195	7.15385	1.89054	195	Negative
I70	Sexual molestation 3	2.26667	1.15797	195	6.73333	1.82499	195	Negative
I71	Swimming pool 1	6.82051	1.51405	195	4.94359	2.44357	195	Positive
I72	Tomorrow land 1	6.87692	1.40516	195	5.78462	2.43361	195	Positive
I73	Vacation 1	6.64433	1.2805	194	4.84021	2.20227	194	Positive
I74	Vacation 2	7.16667	1.33943	192	5.25521	2.36078	192	Positive
I75	Wedding 1	7.06667	1.70526	195	5.49231	2.1974	195	Positive
I76	Wedding 2	7.06771	1.59862	192	5.55729	2.20348	192	Positive
I77	Woman 1	6.28571	1.18105	196	4.13333	2.10367	195	Positive
I78	Woman 2	6.36735	1.32733	196	4.05612	2.19601	196	Positive
I79	Woman 3	6.31282	1.22668	195	4.18974	2.15385	195	Positive

## Sheet: Gender differences
	Theme	Valence_Mean_Women	Valence_SD_Women	Valence_N_Women	Valence_Mean_Men	Valence_SD_Men	Valence_N_Men	Arousal_Mean_Women	Arousal_SD_Women	Arousal_N_Women	Arousal_Mean_Men	Arousal_SD_Men	Arousal_N_Men	Category
I1	Beach volley 1	6.39583	1.2804	144	6.28846	1.45974	52	4.79861	2.29801	144	4.15385	2.47643	52	Positive
I2	Beaten man 1	2.3986	1.52971	143	2.46154	1.76526	52	6.6014	2.09002	143	6.61538	1.86982	52	Negative
I3	Beaten man 2	2.27273	1.2847	143	2.42308	1.7416	52	6.21678	1.91782	143	6.03846	2.08601	52	Negative
I4	Beaten woman 1	2.47143	1.27196	140	2.26923	1.25425	52	6.07857	1.85468	140	6.40385	1.81777	52	Negative
I5	Biking 1	6.11268	1.26658	142	6.27451	1.29736	51	4.09155	2.22145	142	3.76471	2.2591	51	Positive
I6	Car accident 1	3.14583	1.30608	144	3.11765	1.43732	51	5.05556	1.95322	144	5.09804	1.92099	51	Negative
I7	Car accident 2	3.07746	1.2776	142	3.1	1.26572	50	4.98592	2.09351	142	5.16	2.20722	50	Negative
I8	Car accident 3	1.97902	1.15349	143	2.04	1.36964	50	6.69231	1.94368	143	6.46	2.03249	50	Negative
I9	Car accident 4	2.1958	1.22336	143	2.19231	1.2373	52	6.40559	2.13039	143	6.34615	2.07586	52	Negative
I10	Concert 1	6.85417	1.48639	144	7.01961	1.25682	51	5.51389	2.46652	144	5.76471	2.15024	51	Positive
I11	Couple 1	6.98611	1.63008	144	6.96154	1.74852	52	5.60417	2.16203	144	5.17308	2.66216	52	Positive
I12	Couple 2	6.84507	1.54505	142	6.96154	1.42748	52	4.99296	2.26129	142	5.13462	2.35171	52	Positive
I13	Couple 3	6.73239	1.56158	142	6.63462	1.3724	52	5.02797	2.39702	143	4.71154	2.57695	52	Positive
I14	Couple 4	6.46099	1.53305	141	6.75	1.26607	52	4.43972	2.22122	141	4.30769	2.26256	52	Positive
I15	Couple 5	6.72028	1.5896	143	6.86538	1.32885	52	4.95105	2.34469	143	5.01923	2.18273	52	Positive
I16	Couple 6	6.43357	1.53164	143	6.58824	1.38819	51	4.76224	2.23594	143	4.41176	2.39313	51	Positive
I17	Dancing	7.03472	1.40136	144	7.17308	1.23226	52	5.15278	2.40721	144	5.15385	2.38775	52	Positive
I18	Disney 1	6.79021	1.44794	143	7.07692	1.39812	52	5.13194	2.67662	144	5.28846	2.89243	52	Positive
I19	Drink1	6.01399	1.19262	143	5.72549	1.09688	51	3.76761	3.13725	142	2.18202	1.74378	51	Positive
I20	Drink2	6.39716	1.22404	141	5.92157	1.21397	51	4.05674	2.24172	141	3.15686	2.1389	51	Positive
I21	Fight 1	2.95035	1.27238	141	2.92308	1.29624	52	5.60993	2.09344	141	5.5	1.80956	52	Negative
I22	Fight 2	3.8227	1.3271	141	3.51923	1.12877	52	4.75177	1.91668	141	4.80769	1.97075	52	Negative
I23	Fight 3	3.41259	1.48859	143	3.17308	1.21625	52	5.48951	1.86844	143	5.30769	2.05358	52	Negative
I24	Fight 4	3.69504	1.21857	141	3.55769	1.30479	52	5.03546	1.77044	141	5.25	1.80278	52	Negative
I25	Fight 5	3.51825	1.27822	137	3.5098	1.1895	51	5.08759	1.69547	137	4.88235	1.91465	51	Negative
I26	Fight 6	3.42254	1.20474	142	3.28846	1.25771	52	5.16901	1.93868	142	5.19231	2.08673	52	Negative
I27	Friends 1	6.52083	1.22884	144	6.48077	1.2601	52	4.34028	2.05914	144	4.03846	2.30057	52	Positive
I28	Friends 2	6.68085	1.4057	141	6.53846	1.50113	52	4.43972	2.08522	141	4.26923	2.03995	52	Positive
I29	Girl 1	6.6338	1.30182	142	6.75	1.23471	52	4.12766	2.04887	141	4.09615	2.57636	52	Positive
I30	Good morning 1	6.84507	1.33844	142	6.94118	1.40587	51	4.40141	2.39698	142	4.7451	2.68956	51	Positive
I31	Good morning 2	6.33566	1.21577	143	6.22	1.14802	50	4.11888	2.08107	143	3.84	2.16992	50	Positive
I32	Gun pointing 1	3.93007	1.44208	143	3.54902	1.28552	51	4.55944	2.11175	143	4.66667	2.19697	51	Negative
I33	Gun pointing 2	3.16667	1.38423	144	2.88235	1.49194	51	5.95139	2.14942	144	6.21569	2.21191	51	Negative
I34	Gun pointing 3	3.48252	1.34716	143	3.21154	1.34801	52	5.02098	2.06401	143	5.13462	2.13311	52	Negative
I35	Gun pointing 4	3.22535	1.46541	142	3.13462	1.55965	52	5.60563	1.91655	142	5.67308	1.98742	52	Negative
I36	Gun pointing 5	3.05714	1.41813	140	2.94118	1.2233	51	5.77143	2.02624	140	5.86275	2.0002	51	Negative
I37	Horse riding 1	5.91608	1.19563	143	6.21569	1.46032	51	3.86713	2.10712	143	3.86275	2.53787	51	Positive
I38	Hunting 1	2.03497	2.03633	143	1.66667	1.12546	51	7.17483	2.13064	143	7.39216	1.99076	51	Negative
I39	Knife 1	3.79167	1.40864	144	3.55769	1.78681	52	5.09722	2.16236	144	5.55769	2.17304	52	Negative
I40	Knife 2	2.91667	1.46043	144	2.80392	1.62505	51	5.99306	2.00523	144	6.07843	2.01835	51	Negative
I41	Knife 3	2.9507	1.19886	142	2.88462	1.40941	52	5.97183	1.86016	142	5.94231	1.92419	52	Negative
I42	Knife 4	3.27857	1.26416	140	3.27451	1.21784	51	5.16547	1.92842	139	5.15686	1.88013	51	Negative
I43	Man hurt 1	3.19014	1.57522	142	3.17647	1.72865	51	5.6831	1.97635	142	5.41176	2.00176	51	Negative
I44	Meditating 1	6.34266	1.30603	143	6.69231	1.32159	52	3.74825	2.19625	143	3.92308	2.37508	52	Positive
I45	Molestation 1	2.15278	1.24215	144	2.40385	1.45871	52	6.81944	1.8611	144	6.55769	2.2177	52	Negative
I46	Molestation 10	2.06338	1.22164	142	2.03846	1.28279	52	7	1.79834	142	7.25	1.85636	52	Negative
I47	Molestation 11	3.07801	1.13434	141	3.17647	1.2281	51	5.21429	1.83799	140	5.15686	1.95318	51	Negative
I48	Molestation 12	2.65035	1.25742	143	2.51923	1.0754	52	5.83916	1.99877	143	6.07692	1.81331	52	Negative
I49	Molestation 2	2.625	1.33209	144	2.67308	1.16688	52	6.38889	2.01432	144	6.17308	2.05532	52	Negative
I50	Molestation 3	3.13194	1.38547	144	3.09615	1.36137	52	5.77083	2.00251	144	5.38462	1.92154	52	Negative
I51	Molestation 4	2.42657	1.21892	143	2.5098	1.25495	51	6.42657	2.00524	143	5.78431	2.23887	51	Negative
I52	Molestation 5	2.58042	1.28596	143	2.57692	1.07277	52	6.04196	1.85333	143	5.73077	2.03031	52	Negative
I53	Molestation 6	2.4375	1.4805	144	2.25	1.34128	52	6.42361	1.97034	144	6.40385	1.94291	52	Negative
I54	Molestation 7	2.38462	1.35793	143	2.13725	1.31179	51	6.64336	2.02591	143	6.68627	1.89199	51	Negative
I55	Molestation 8	2.55944	1.17858	143	2.7451	1.39776	51	6.11189	1.89553	143	5.92157	1.94775	51	Negative
I56	Molestation 9	2.38194	1.26268	144	2.40385	1.69497	52	6.33333	1.69326	144	6.07692	2.02771	52	Negative
I57	Movie 1	6.16783	1.04804	143	6.36538	1.31401	52	3.9021	1.88139	143	3.90385	2.30311	52	Positive
I58	Picture taking	5.85417	1.23452	144	5.86538	1.12073	52	3.35417	2.01209	144	3.25	2.0663	52	Positive
I59	Reading 1	6.5625	1.36755	144	6.57692	1.64908	52	4.06944	2.29518	144	3.76923	2.51751	52	Positive
I60	Robbery 1	3.18056	1.29902	144	2.98077	1.32088	52	5.78322	1.90677	143	5.59615	2.22516	52	Negative
I61	Robbery 2	2.42657	1.2809	143	2.30769	1.16381	52	6.20979	2.14887	143	5.94231	1.89337	52	Negative
I62	Robbery 3	2.53472	1.26222	144	2.48077	1.22859	52	6.3125	1.93412	144	6.5	2.0049	52	Negative
I63	Robbery 4	2.65972	1.23562	144	2.55769	1.10991	52	6.27083	1.81762	144	6.17308	1.98742	52	Negative
I64	Robbery 5	2.96503	1.22998	143	3.36538	1.62129	52	5.69718	1.94604	142	5.82692	1.89655	52	Negative
I65	Serene man 1	6.35915	1.30651	142	6.5	1.22874	52	4.09155	2.22782	142	4.17308	2.36578	52	Positive
I66	Serene woman 1	6.9375	1.26391	144	6.88462	1.3233	52	4.50694	2.33249	144	3.98077	2.42932	52	Negative
I67	Serene woman 2	6.79861	1.18605	144	6.80769	1.38675	52	4.65972	2.31494	144	4.42308	2.74645	52	Positive
I68	Sexual molestation 1	1.89437	1.14674	142	1.96154	1.04715	52	7.34043	1.76404	141	7.07692	2.06603	52	Negative
I69	Sexual molestation 2	2.02778	1.36358	144	1.78431	1.1369	51	7.15972	1.85737	144	7.13725	2.0002	51	Negative
I70	Sexual molestation 3	2.25874	1.13033	143	2.28846	1.24202	52	6.71329	1.79837	143	6.78846	1.91318	52	Negative
I71	Swimming pool 1	6.72028	1.52632	143	7.09615	1.45871	52	5.03497	2.31472	143	4.69231	2.36426	52	Positive
I72	Tomorrow land 1	6.85315	1.40902	143	6.94231	1.40606	52	5.76224	2.49495	143	5.84615	2.2785	52	Positive
I73	Vacation 1	6.58741	1.29097	143	6.80392	1.24931	51	4.76224	2.15576	143	5.05882	2.33591	51	Positive
I74	Vacation 2	7.15714	1.33719	140	7.19231	1.35818	52	5.17857	2.34526	140	5.46154	2.41289	52	Positive
I75	Wedding 1	7.04895	1.68393	143	7.11538	1.77845	52	5.61538	2.14582	143	5.15385	2.32113	52	Positive
I76	Wedding 2	7.04286	1.55416	140	7.13462	1.72671	52	5.68571	2.10886	140	5.21154	2.42808	52	Positive
I77	Woman 1	6.38194	1.229	144	6.01923	0.999811	52	4.25175	2.04688	143	3.80769	2.24078	52	Positive
I78	Woman 2	6.38889	1.29069	144	6.30769	1.29158	52	4.21528	2.213	144	3.61538	2.10652	52	Positive
I79	Woman 3	6.29371	1.2209	143	6.36538	1.2529	52	4.16084	2.11184	143	4.26923	2.28478	52	Positive
